# Supplementary material for: Olfactory signals and fertility in olive baboons
Source: Sci Rep. 2021 Apr 19;11:8506. doi: 10.1038/s41598-021-87893-6 (PMC8055877; doi:10.1038/s41598-021-87893-6)
Supplement: Supplementary file 1 — Supplementary Information 1. [file 41598_2021_87893_MOESM1_ESM.xlsx]

## Sheet: Title Page
Title of paper:	Olfactory signals and fertility in olive baboons
Authors’ full name:	Stefano Vaglio
	Pamela Minicozzi
	Sharon E. Kessler
	David Walker
	Joanna M. Setchell

## Sheet: Figure S1. Heatmap
Figure S1. Heat map showing which compounds make up the highest percentage of each sample's Total Odor. 0% is white, with darkness of the color increasing with increments of 20%. Percent1, Percent 2, etc. refer to the percentages of compound 1, compound 2, respectively.
Sample_Number	DaysFrOv	FertilePhase	CyclePhase	SubjectID	GroupID	Group_composition	Date	Percent1	Percent2	Percent3	Percent4	Percent5	Percent6	Percent7	Percent8	Percent9	Percent10	Percent11	Percent12	Percent13	Percent14	Percent15	Percent16	Percent17	Percent18	Percent19	Percent20	Percent21	Percent22	Percent23	Percent24	Percent25	Percent26	Percent27	Percent28	Percent29	Percent30	Percent31	Percent32	Percent33	Percent34	Percent35	Percent36	Percent37	Percent38	Percent39	Percent40	Percent41	Percent42
2	-6	PRE	1	1237	B.8	FF	2016-04-11	0	0	0	0	0	8.76692	0	0	1.21247	1.21247	0	0	0	2.51367	0	2.71318	0	0	73.3253	0	0	0	0	0	0	0	0	0	0	0	0	0	0	0	0	0	5.22671	0	0	1.48656	3.54277	0
3	-1	F	2	1237	B.8	FF	2016-04-16	0	0	1.36535	0	0	0	0	0	0	0	26.0522	0	0	0	0	0	0	0	0	44.277	0	0	0	0	0	0	0	0	0	0	0	0	0	0	0	0	15.8847	0	0	2.45879	5.47094	0
4	0	F	2	1237	B.8	FF	2016-04-17	0	0	1.3693	19.0301	0	0	0	0	0	0	0	0	1.81087	0	0	0	0	0	0	48.3303	0	0	0	0	0	0	0	0	0	0	0	0	0	0	0	2.14549	11.9218	0	0	2.89921	6.24259	0
5	6	N	3	1237	B.8	FF	2016-04-23	0	1.81244	0	0	0	0	0	0	0	0	0	0	1.27547	0	0	0	0	0	0	57.4633	0	0	0	0	0	0	1.21129	0	0	0	0	0	0	0	0	1.25412	28.0463	0	0	2.12006	4.57525	0
6	7	N	3	1237	B.8	FF	2016-04-24	0	0	0	0	22	1.31724	0	0	0	0	0	0	0	0	0	0	0	0	0	45.5077	0	0	0	0	0	0	2.30256	0	0	0	0	0	0	0	0	8.35998	11.9218	0	0	1.95178	4.48403	0
7	8	N	3	1237	B.8	FF	2016-04-25	0	0	0	0	0	1.07748	0	0	0	0	0	0	0	0	0	0	0	0	0	62.631	0	0	0	0	0	0	0	0	0	0	0	0	0	0	0	1.20154	26.3394	0	0	2.66834	6.08216	0
8	11	N	4	1237	B.8	FF	2016-04-28	0	0	4.16131	0	0	1.78531	0	0	0	0	0	0	6.36896	0	1.86084	0	0	0	0	66.9355	0	0	0	0	1.91237	0	2.187	0	0	0	0	0	0	0	0	6.01253	6.42936	0	0	0	2.3468	0
9	13	N	5	1237	B.8	FF	2016-04-30	0	0	1.08916	0	0	0.570414	0	0	0	0	0	0	0	0	0	0	0	0	0	59.4766	0	0	0	0	0	0	2.00299	0	0	0	0	0	0	0	0	3.16939	22.6407	0	0	2.43269	5.77221	0
10	20	N	5	1237	B.8	FF	2016-05-07	0	0	0	0	0	0	0	0	0	0	0	0	0	0	0	0	0	0	0	0	0	0	0	0	0	0	0	0	0	0	0	0	0	0	0	0	0	0	0	0	0	0
11	22	N	5	1237	B.8	FF	2016-05-09	0	0	0	0	0	1.82702	0	0	0	0	0	0	0	0	0	0	0	0	61.1376	0	0	0	0	0	0	0	0	0	0	0	0	0	0	0	0	6.93642	14.7694	0	0	3.87835	8.17533	0
14	-8	PRE	1	1237	B.8	FF	2016-05-16	0	0	0	0	0	0	0	0	0	2.00587	0	0	0	0	9.49043	3.29139	2.82443	0	78.0821	0	0	0	0	0	0	0	0	0	0	0	0	0	0	0	0	0	0	0	0	0	2.18037	0
15	-4	PRE	2	1237	B.8	FF	2016-05-20	0	0	0	0	0	0	0	0	5.14716	0	0	0	0	0	20.082	5.9853	0	0	63.9206	0	0	0	0	0	0	0	0	0	0	0	0	0	0	0	0	0	0	0	0	0	1.6355	0
16	-2	F	2	1237	B.8	FF	2016-05-22	0	0	0	0	0	0	0	0	0	0	8.51092	0	0	0	33.5502	11.0184	11.3721	0	35.5484	0	0	0	0	0	0	0	0	0	0	0	0	0	0	0	0	0	0	0	0	0	0	0
17	-1	F	2	1237	B.8	FF	2016-05-23	0	0	9.41807	0	0	0	0	0	0.10175	0	1.45201	0	3.88338	0	5.87337	0	0	7.27027	0	49.5683	0	0	0	18.0185	0	0	0	0	0	0	0	0	0	0	0	2.26197	2.15237	0	0	0	0	0
18	1	POST	3	1237	B.8	FF	2016-05-26	0	0	0	0	0	11.0414	0	0	0	0	0	0	0	7.38903	0	0	0	7.53835	0	60.0137	0	0	0	1.3852	3.47895	0	3.75501	0	0	0	0	0	0	0	0	1.98764	0	3.41073	0	0	0	0
19	2	POST	3	1237	B.8	FF	2016-05-27	3.13091	0	0	0	0	0.664249	0	0	0	0	4.81489	0	0	0	8.52949	0	6.17581	7.57329	47.8303	0	0	0	0	4.87593	3.594	0	1.42033	0	0	0	0	0	0	0	0	2.16623	5.70581	2.12494	0	0	1.3938	0
20	3	POST	3	1237	B.8	FF	2016-05-28	0	0	0	0	0	0.672937	0	0	0	0	6.12794	0	0	0.651542	0	0	0	0	64.6164	0	0	0	0	5.97882	5.81563	0	2.42441	0	0	0	0	0	0	0	0	6.07146	0	6.14082	0	0	0	0
21	4	POST	3	1237	B.8	FF	2016-05-29	0	0	0	0	0	0.261353	0	0	0	0	0	0	0	10.0883	0	2.2332	0	0	71.6539	0	0	0	0	0	0	0	0	0	0	0	0	0	0	0	0	0	6.54884	2.65627	0	0	3.18279	0
22	5	POST	3	1237	B.8	FF	2016-05-30	8.23655	0	5.16551	0	0	0	0	0	2.76828	0.071573	1.93142	0	1.14508	0	0	0	0	12.0988	35.9994	0	0	0	0	2.09043	4.12222	0	1.83563	0	0	0	0	0	0	0	0	2.36635	0	16.3896	0	0	0	0
23	8	N	4	1237	B.8	FF	2016-06-02	0	0	0	0.577347	0	0	0	0	0	0	26.7522	0	0	0	0	0	0	0	0	65.47	0	0	0	0	0	0	0	0	0	0	0	0	0	0	0	0	0	4.04685	0	0	3.15352	0
24	10	N	5	1237	B.8	FF	2016-06-04	0	0	19.2409	0	0	0	0	0	0	0	0	0	0	0	0	0	0	0	0	62.0009	0	0	0	0	0	0	8.41902	0	0	0	0	0	0	0	0	2.93115	4.38008	0	0	0	3.02797	0
25	12	N	5	1237	B.8	FF	2016-06-06	0	0	0	0	0	60.0897	0	0	0	0	0	0	0	0	0	0	0	0	0	37.6419	0	0	0	0	0	0	0	0	0	0	0	0	0	0	0	0	0	0	0	0	2.26843	0
26	16	N	5	1237	B.8	FF	2016-06-10	0	0	0	0	0	0	0	0	1.33032	0	0	0	0	0	0	0	0	0	77.1202	0	0	0	0	0	0	0	2.96561	0	0	0	0	0	0	0	0	5.40865	0	0	0	0	4.53699	0
27	18	N	5	1237	B.8	FF	2016-06-12	0	0	0	0	0	23.1603	0	0	37.5643	0	0	0	31.0223	8.25312	0	0	0	0	0	0	0	0	0	0	0	0	0	0	0	0	0	0	0	0	0	0	0	0	0	0	0	0
30	-14	N	2	1237	B.8	FF	2016-06-20	0	0	0	0	0	0	0	0	0	0	0	0	0	29.0228	1.76591	0	0	0	56.3291	0	0	0	0	0	0	0	0	0	0	0	3.66993	0	0	0	0	0	0	5.88572	0	0	3.32653	0
31	-11	N	2	1237	B.8	FF	2016-06-23	0	0	0	0	0	0	0	0	0	0	9.8956	0	0	0	15.4144	0	0	15.5226	33.0537	0	0	0	0	3.72275	8.03283	0	1.64572	0	0	0	0	0	0	0	0	0	0	4.1376	0	0	1.52789	0
32	-9	N	2	1237	B.8	FF	2016-06-25	0	0	0	0	0	14.3058	0	0	0	0	2.54686	0	0	5.34037	0	0	0	0	0	57.1238	0	0	0	5.61251	1.58091	0	0	0	0	0	0	0	0	0	0	0	0	6.87318	0	0	0	0
33	-7	PRE	2	1237	B.8	FF	2016-06-27	0	0	0	0	9.58852	0	0	0	0	0	0.459734	0	5.27438	0.753392	0	0	0	7.60574	49.8649	0	0	0	0	10.3319	0	0	0	0	0	0	0	0	0	0	0	2.78211	0	2.87169	0	0	0	0
34	-4	PRE	3	1237	B.8	FF	2016-06-30	0	0	0	0	0	6.58429	0	0	0	0	0	0	0	0	49.7066	7.72201	0	0	19.9685	0	0	0	0	0	0	0	0	0	0	0	0	0	0	0	0	1.44115	0	6.43705	1.27402	0	1.28673	0
35	-3	F	3	1237	B.8	FF	2016-07-01	11.7457	0	0	0	0	0	0	0	0	0	7.14153	0	0	0	0	0	8.50522	11.2388	39.7528	0	0	0	0	3.14211	3.64557	0	0	0	1.24689	0	0	0	0	0	0	0	0	4.70301	0	0	0.828603	0
36	-2	F	3	1237	B.8	FF	2016-07-02	0.560948	0	21.9892	0	0	0.400847	0	0	0	0	3.26038	0	0	0.455758	0	0	0	9.58842	19.085	0	0	0	0	24.8287	5.21558	0	0.704407	0	0	0	0	0	0	0	0	3.94044	0	7.22341	0.632481	0	0	0
37	-1	F	3	1237	B.8	FF	2016-07-03	0	0	0	0	0	1.18618	0	0	0	0	2.97447	0	0	0	12.7776	0	4.46504	0	70.1096	0	0	0	0	1.1066	0	0	0	0	0	0	0	0	0	0	0	2.61525	0	0	0	0	1.68823	0
38	0	F	3	1237	B.8	FF	2016-07-04	0	0	6.76633	0	0	0.483582	0	0	0.42932	0	0	0	4.26015	0	0	0	0	5.42903	65.0389	0	0	0	0	0.890441	0	0	1.44485	0	0	0	0	0	0	0	0	7.90647	2.90648	0	0	0	1.32564	0
39	2	POST	3	1237	B.8	FF	2016-07-07	0	0	32.7054	0	7.02698	0	0	0	0	0	0	0	0	0	1.237	0	0	0	51.9178	0	0	0	0	1.74798	0	0	0	0	0	0	0	0	0	0	0	2.2294	0	0	0	0	3.13547	0
40	3	POST	4	1237	B.8	FF	2016-07-08	0	0	0	0	1.77409	0	0	0	0	0	0	0	0	0	0	0	0	0	92.2342	0	0	0	0	0	0	0	0	0	0	0	0	0	0	0	0	0	5.99172	0	0	0	0	0
41	4	POST	4	1237	B.8	FF	2016-07-09	0	0	5.64173	0	0	0	0	0	0.523884	1.82094	0	0	1.33372	0	0	3.65271	3.61838	0	53.0756	0	0	0	0	24.6468	0	0	2.32963	0	0	0	0	0	0	0	0	3.35663	0	0	0	0	0	0
42	10	N	5	1237	B.8	FF	2016-07-15	0	0	0	0	0	0	0	0	0.97528	10.1454	0	0	2.5652	0	0	0	0	0	40.6603	0	0	0	1.4437	4.72437	0	0	16.497	0	1.136	0	0	0	0	1.00975	0	14.2263	0	0	0	0	2.06483	0
43	12	N	5	1237	B.8	FF	2016-07-17	0	0	0	0	0	0	0	0	8.57574	0	0	0	16.4466	6.3479	0	0	0	0	0	0	0	0	0	0	0	0	6.77659	0	7.44132	0	0	0	0	0	0	17.3903	0	4.07881	3.51344	0	6.63497	0
44	16	N	5	1237	B.8	FF	2016-07-21	0	34.4955	0	0	0	0	0	0	1.35897	0	0	0	1.559	0	0	0	0	0	39.2126	2.97344	0	0	0	0	0	0	0	0	0	0	0	0	0	0	0	4.48658	0	0	0	0	2.40849	0
45	9	N	4	1349	B.8	FF	2016-04-04	0	0	0	0	0	1.9313	0	0	2.16831	0	0	0	0	0	0	0	0	0	46.2387	0	0	0	0	0	0	0	0	0	0	0	0	0	0	0	0	1.10899	19.3174	0	0	4.20641	11.7199	0
46	12	N	5	1349	B.8	FF	2016-04-07	0	0	0	0	0	3.11094	0	0	2.12905	0	0	0	0	0	0	0	0	0	52.1183	0	0	0	0	0	0	0	0	0	0	0	0	0	0	0	0	1.93768	20.7346	0	0	3.25016	7.82041	0
47	14	N	5	1349	B.8	FF	2016-04-09	0	0	0	3.94026	0	0	0	0	61.815	0	0	0	0	0	0	0	0	0	34.2447	0	0	0	0	0	0	0	0	0	0	0	0	0	0	0	0	0	0	0	0	0	0	0
48	15	N	5	1349	B.8	FF	2016-04-10	0	0	0	38.9684	0	0	0	0	51.1755	0	0	0	0	0	0	0	0	0	0	0	0	0	0	0	0	0	0	0	0	0	0	0	0	0	0	0	0	0	0	0	9.85609	0
49	16	N	5	1349	B.8	FF	2016-04-11	0	0	0	0	0	0.613393	0	0	0	0	0	0	0	0	0	0	0	0	33.3726	0	0	0	0	0	0	0	0	0	0	0	0	0	0	0	0	2.79409	21.3207	0	0	5.38439	11.1068	0
50	-19	N	2	1349	B.8	FF	2016-04-14	0	0	0	0	0	0	0	0	0.526541	0	0	0	0	0	0	0	0	0	47.927	0	0	0	0	0	0	0	0	0	0	0	0	0	0	0	0	0	25.0726	0	0	3.34387	7.88736	0
51	-11	N	2	1349	B.8	FF	2016-04-22	0	0	0	19.3257	0	0	0	0	0	0	0	0	0	0	0	0	0	0	0	42.6551	0	0	0	0	0	0	0	0	0	0	0	0	0	0	0	7.37191	18.3446	0	0	2.59102	6.08563	0
52	-10	N	3	1349	B.8	FF	2016-04-23	0	0	0	0	0	0	0	0	0	0	0	0	0	0	0	0	0	0	63.1869	0	0	0	0	0	0	0	0	0	0	0	0	0	0	0	0	19.5889	12.1675	0	0	1.50989	3.54686	0
53	-9	N	3	1349	B.8	FF	2016-04-24	0	0	0	0	0	22.2041	0	0	0	3.05743	0	0	0	0	0	0	0	0	74.7385	0	0	0	0	0	0	0	0	0	0	0	0	0	0	0	0	0	0	0	0	0	0	0
54	-5	PRE	3	1349	B.8	FF	2016-04-28	0.418408	0	0	0	0	0.794437	0	4.90693	0	0	0	0	0	0	0	0	0	0	0	52.9393	0	0	0	0	0	0	0	0	0	0	0	0	0	0	0	3.86933	11.5646	14.9931	0	1.97885	5.14917	0
55	3	POST	4	1349	B.8	FF	2017-05-07	0	0	0	0	0	3.5868	0	0	0	0	0	0	0	0	0	0	0	0	94.3527	0	0	0	0	0	0	0	0	0	0	0	0	0	0	0	0	2.0605	0	0	0	0	0	0
56	8	N	5	1349	B.8	FF	2017-05-12	0	0	0	0	0	11.7696	0	0	1.78369	2.37272	0	0	16.2348	1.72347	0	1.6562	0	0	62.8251	0	0	0	0	0	0	0	0	0	0	0	0	0	0	0	0	0	0	0	1.63442	0	0	0
57	18	N	4	1349	B.8	FF	2017-06-20	0	0	0	0	0	0	0	0	0	0	0	0	6.99971	0	0	0	0	0	87.989	0	0	0	0	0	0	0	0	0	0	0	0	0	0	0	0	0	0	0	0	0	0	0
58	-2	F	2	1349	B.8	FF	2017-07-16	0	0	0	0	0	0	0	0	2.10096	0	0	0	1.90288	0	1.2524	3.18308	0	0	89.0803	0	0	0	0	0	0	0	0	0	0	0	0	0	0	0	0	0	0	0	0	0	0	0
59	-1	F	3	1349	B.8	FF	2017-07-17	0	0	0	0	1.85906	0	0	0	1.53032	0	0	0	0	0	0	2.67208	0	0	89.7207	0	0	0	0	0	0	0	0	0	0	0	0	0	0	0	0	0	0	0	0	0	0	0
60	0	F	3	1349	B.8	FF	2017-07-18	0	0	0	0	0.540327	0	0	0	28.9532	0	0	0	0	0	0	0	0	0	0	49.8597	0	0	0	0	0	0	0	0	0	0	0	0	0	0	0	0	8.53324	0	0	2.91671	7.20285	0
61	2	POST	4	1349	B.8	FF	2017-07-21	0	0	0	0	0	0	0	0	0	0	0	0	0	0	0	0	0	0	72.8266	0	0	0	0	0	0	0	0	0	0	0	0	0	0	0	0	3.28895	13.1765	0	0	1.70399	4.25087	0
62	13	N	4	1376	B.8	FF	2016-05-13	0	0	0.572464	0	0	3.2987	0	0	0	0	0	0	0	0	0	0	0	0	0	32.8048	0	0	0	0	0	0	0.925895	0	0	0	0	0	0	0	0	3.58291	24.4078	0	0	3.17705	7.37524	0
63	15	N	4	1376	B.8	FF	2016-05-15	0	0	4.09979	0	0	0.955055	0	0	0	0	0	0	1.57317	0.342323	3.8498	0	0	0	0	47.2144	0	0	0	11.7491	0	0	0	0	0	0	0	0	0	0	0	1.25049	22.4497	0	0	1.10638	2.88861	0
64	20	N	5	1376	B.8	FF	2016-05-20	0	0	3.34842	0	0	0	0	0	0	0	0	0	2.32812	0	2.55742	0	0	0	0.181007	41.943	0	0	0	2.44433	0	0	0	0	0	0	0	0	0	0	0	0	0	28.0698	0	2.52053	5.24433	0
67	-13	N	2	1376	B.8	FF	2016-06-03	2.96311	0	0	0.410146	0	0	0	0	0	0	0	0	1.49756	0	0	0	0	2.22709	0	54.9413	0	0	0	1.40635	0	0	0	0	0	0.574544	0	0	0	0	0	0	26.2311	0	0.43125	1.61705	3.59506	0
68	0	F	3	1376	B.8	FF	2016-06-17	0	0	0	0	2.67297	81.1046	0	0	0	0	0	0	0	0	0	0	0	0	16.2224	0	0	0	0	0	0	0	0	0	0	0	0	0	0	0	0	0	0	0	0	0	0	0
69	2	POST	4	1376	B.8	FF	2016-06-20	0	0	0	0	0	0	0	0	6.6793	0	0	0	0	0	0	0	0	0	83.1244	0	0	0	0	0	0	0	0	0	0	0	0	0	0	0	0	1.93857	0	0	0	0	2.77056	0
70	7	N	5	1376	B.8	FF	2016-06-25	0	0	0	0	0	0	0	0	0	20.048	0	0	0	18.6934	2.54485	0	0	0	49.222	0	0	0	6.48701	0	0	0	0	0	0	0	0	0	0	0	0	0	0	0	0	0	0	0
71	9	N	5	1376	B.8	FF	2016-06-27	0	0	0	0	0	0	0	0	0	13.8855	0	0	6.60132	0	1.12674	0	0	0	74.6695	0	0	0	0	0	0	0.506176	0	0	0	0	0	0	0	0	0	0	0	0	0	0	0	0
72	12	N	5	1376	B.8	FF	2016-06-30	0	0	0	0	0	0	0	0	0	0	0	0	0	0	0	0	0	0	70.6299	0	0	0	0	0	0	0	0	0	0	0	0	0	0	0	0	11.1686	8.55974	0	0	2.30382	5.08949	0
73	-17	N	1	1376	B.8	FF	2016-07-07	0	0	0	0	0	0	0	0	51.3025	0	0	0	12.1695	0	0	36.528	0	0	0	0	0	0	0	0	0	0	0	0	0	0	0	0	0	0	0	0	0	0	0	0	0	0
74	-15	N	1	1376	B.8	FF	2016-07-09	0	0	0	0	0	0	0	0	21.3864	0	0	0	0	0	0	0	0	0	0	53.0697	0	0	0	22.305	0	3.23885	0	0	0	0	0	0	0	0	0	0	0	0	0	0	0	0
75	-9	N	2	1376	B.8	FF	2016-07-15	0	0	27.0935	0	0	0	0	0	0	0	0	0	1.73916	0	0	0	0	0	62.1159	0	0	0	0	0	0	0	7.62135	0	0	0	0	0	0	1.43007	0	0	0	0	0	0	0	0
76	-8	PRE	2	1376	B.8	FF	2016-07-16	1.32236	0	0.272243	0	4.15126	0	0	0	0	0.551205	0	0	0	0	0	2.63795	0	0	0	12.2419	0.60049	0.329433	0	0	0.600392	0	0	0	0	0	0.672337	0	0	0.47281	0	0	18.2313	0	0	2.84775	8.77448	0
77	-7	PRE	2	1376	B.8	FF	2016-07-17	0	0	0.449459	0	0	4.85612	0	0	0.31998	0	0	0	2.98755	0.71987	0	0	0	0	0	43.803	0	0	0	1.0147	0.0309534	0	1.14868	0	0	0	0	0	0	0	0	0.126963	25.7317	0	0	1.87754	5.16685	0
78	-6	PRE	2	1376	B.8	FF	2016-07-18	0	0	0	0	0	0	0	0	4.05779	0	0	0	6.06457	0	2.35147	2.61063	0	0	77.5821	0	0	0	0	0	0	0	0	0	0	0	0	0	0	0	0	0	0	0	0	0	5.88564	0
79	0	F	3	1376	B.8	FF	2017-04-03	0	10.0002	0	0	0	0.651935	0	0	0.0262461	0	0	0	0	0	0	0	0	0	0	48.5457	0	0	0	0.165306	0	0	0	0	0	0	0	0	0	0	0	1.70512	22.2722	0	0	2.25604	5.3519	0
80	4	POST	4	1376	B.8	FF	2017-04-07	0	0	0.358331	18.0813	0	0.607132	0	0	0	0	0	0	0	0	0	0	0	0	0	43.1589	0	0	0	0	0	0	2.24953	0	0	0	0	0	0	0	0	8.75433	15.7912	0	0	1.89935	4.55686	0
81	7	N	4	1376	B.8	FF	2017-04-10	6.40154	0	0	0	0	2.17543	0	0	0	0	0	0	5.31155	0	0	0	0	0	63.4456	0	0	0	0	2.88701	0	0	0	0	0	0	1.36849	0	0	0	0	7.62021	6.26939	0	0	0.594707	1.68101	0
82	8	N	5	1376	B.8	FF	2017-04-11	2.57597	0	0	0	0	0.88241	0	0	0	0	2.93026	0	0	0	3.2576	0	0	0	52.633	0	0	0	0	4.83973	0	0	1.21939	0	0	0	0	0	0	0	0	1.28036	22.8574	0	0	1.65013	3.58467	0
83	11	N	5	1376	B.8	FF	2017-04-14	0	0	0	0	0	0.944525	0	0	0	0	0	0	0.8387	0	0	0.87727	0	0	64.7997	0	0	0	0	0	0	0	0.730236	0	0	0	0	0	0	0	0	5.275	16.7173	0	0	2.41853	5.3049	0
85	-5	PRE	1	1376	B.8	FF	2017-04-24	0	0	0	0	0	19.7047	0	0	0	0	0	0	0	0	0	0	0	0	0	55.7684	0	0	0	0	0	0	0	0	0	0	0	0	0	0	0	0	12.8456	0	0	2.26473	5.84156	0
86	-4	PRE	1	1376	B.8	FF	2017-04-25	0	0	0	0	0	0	0	0	0	0	0	0	0	0	0	0	0	0	0	75.3247	0	0	0	0	0	0	0	0	0	0	0	0	0	0	0	0	11.5157	0	0	3.25884	9.90079	0
87	-1	F	1	1376	B.8	FF	2017-04-28	0	17.525	4.69505	0	0	1.17573	0	0	0	0	4.88465	0	0	0	0	0	0	0	51.895	0	0	4.71908	0	4.27061	0	0	0	0	0	0	0	0	0	0	0	0	10.8349	0	0	0	0	0
88	0	F	2	1376	B.8	FF	2017-04-29	0	0	5.4526	5.56503	5.01317	1.62245	0	0	0	0	0	0	5.00787	2.60119	0.0391104	0	0	0	0	56.1501	0	1.18941	0	0.543428	0	0	1.99646	0	0	0	0	0	0	0	0	1.63255	11.7287	0	0	0	1.45794	0
89	0	F	2	1376	B.8	FF	2017-04-30	1.27798	5.65471	0	0	0	0	0	0	0	0	0	0	6.57623	0	0	0	0	0	46.6904	0	0	0	0	0	0	0	9.22865	0	0	0	0	4.15248	0	0	0	4.15248	6.39234	0	0	3.86389	7.77002	0
90	22	N	5	1376	B.8	FF	2017-05-22	0	0	0	0	0	1.83253	0	0	3.2908	0	0	0	3.33552	0	2.3242	0	0	0	80.4022	0	0	0	0	0	0	0	0	0	0	0	0	0	0	0	0	1.77758	0	0	1.11508	0	3.4904	0
91	8	N	5	1399	B.8	FF	2016-04-23	0	0	7.52382	0	0	1.9228	0	0	0	0	0	0	0	0	0	0	0	0	62.5807	0	0	0	0	19.7836	0.662751	0	0	0	0	0	0	0	0	0	0	5.52997	0	0	0	0	1.99635	0
92	10	N	5	1399	B.8	FF	2016-06-02	0	0	0	0	0	0	0	0	0	0	0	0	0	0	0	0	0	0	0	0	0	0	0	0	0	0	0	0	0	0	0	0	0	0	0	0	0	0	0	0	0	0
93	11	N	5	1399	B.8	FF	2016-06-03	0	0	0	0	0	0	0	0	0	0	0	0	0	0	0	0	0	0	0	0	0	0	0	0	0	0	0	0	0	0	0	0	0	0	0	0	0	0	0	0	0	0
94	-5	PRE	3	1399	B.8	FF	2017-04-08	0	0	0.978188	0	0.869607	0	0	0	0.907419	0	0	0	0	0	0	0	0	0	52.4598	0	0	0	0	0	0	0	0	0	0	0	0	0	0	0	0	1.45614	23.5206	0	0	2.53711	6.13595	0
95	-4	PRE	3	1399	B.8	FF	2017-04-09	0	0	2.69114	0	0	0	0	0	3.17518	0	0	0	0	0	0	0	0	0	71.6798	0	0	0	0	2.51549	0	0	0	0	0	0	0	0	0	0	0	0	15.6667	0	0	1.18574	3.08597	0
96	0	F	3	1399	B.8	FF	2017-04-15	0	0	0	0	0	1.16123	0	0	2.77987	0	0	0	0	0	0	0	0	0	59.9659	0	0	0	0	0	0	0	0	0	0	0	0	0	0	0	0	0	23.1829	0	0	2.61985	6.05144	0
97	9	N	5	1399	B.8	FF	2017-04-24	0	0	0	0	0	0	0	0	0	0	0	0	0	0	0	0	0	0	0	0	0	0	0	0	0	0	0	0	0	0	0	0	0	0	0	0	0	0	0	0	0	0
98	12	N	4	4	B.1.5	MF	2017-04-04	0	0	0	0.00369704	0	0.478513	0	0	0	0.114038	0	0.227277	0	0.0101484	0	0.13738	0	0	0	29.2458	0	0	0.0579593	0.216489	0	0.206684	0	0	0	0.0037975	0	0	0	0.118324	0	1.55175	19.7456	0	0.0394873	1.24754	9.17217	0
99	15	N	5	4	B.1.5	MF	2017-04-07	0	0	0	0.00484554	0	0.374414	0.0694823	0	0	0.0711825	0	0	0	0.0195959	0	0	0	0	0.00888385	17.9244	0	0.0324201	0.0117618	0.531457	0	2.23351	0	0	0	0	0.00408505	0	0	0.0891165	0	16.6964	13.1278	0	0.0199824	1.02424	8.006	0
100	16	N	5	4	B.1.5	MF	2017-04-08	0	0	0	0.00849451	0	0.557973	0	0	0.070451	0.11095	0	0.048443	0	0	0	0.00940924	0	0	0	34.864	0	0.0250073	0.0335349	0.111665	0	0.263232	0	0	0	0	0.00371958	0	0	0.0861789	0	2.60015	23.0029	0.0154849	0.0394576	0.885239	7.50986	0
101	17	N	5	4	B.1.5	MF	2017-04-09	0	0	0	0.124174	0	3.00137	0	0	1.01355	0.408775	0	0.058333	0	0.0967901	0	0	0	0	70.8971	0.292268	0	0	0.254793	0.7328	0	0.348487	0	0	0	0.0298403	0.0348964	0	0	0.322057	0	4.06091	10.5557	0	0.297994	0.041665	3.31554	0
103	-9	N	2	4	B.1.5	MF	2017-04-15	0.0436521	0	8.9134	0	0.0227558	0.155653	0	0	0.00714853	0.0200626	0	0.0133865	0	0.0108373	0	0.00681557	0.0155001	0	0	24.0618	0	0.00857621	0	0.0741169	0.0374861	0.0252757	0	0.021263	0	0	0.00739999	0	0	0.0555584	0	2.89991	0	17.7686	0.00693491	0.827955	7.7187	0.0160218
104	-7	PRE	2	4	B.1.5	MF	2017-04-17	0	0	16.5543	0	0	0.209489	0	0	0	0.0450727	0	0.613779	0	0.00288864	0	0.0195476	0	0	0	3.06149	0	0.0046419	0	0.161888	0	0.719094	0	0	0	0	0.0130994	0.0193882	0	0.101188	0	11.8588	18.3354	0	0.0193892	3.66039	9.50054	0
105	3	POST	4	4	B.1.5	MF	2017-04-29	0.94359	0	3.88718	0.0716911	0.0265231	0.988188	0	0	0	0.110743	0	0.850144	0	0.572094	0	0	0	0.68583	0.266429	32.6762	0	0.0782948	0	0.0274013	0.0344482	0.628964	0	0	0	0	0.00383163	0.0256862	0	0.0511509	0	0.382732	25.5986	0	0	2.19051	5.90545	0
106	11	N	5	4	B.1.5	MF	2017-06-05	0	0	0	0.0085433	0	0	0	0.230307	0.0858595	0	0	0	0	1.4566	0	0.610146	0.732023	0	0	39.1822	0	0	0.204464	0.144772	0	0.342212	0	0	0	0	0.00332187	0	0	0.0811968	0	6.57898	25.8775	0.0135601	0.0497232	0.972491	6.09118	0
107	6	N	4	4	B.1.5	MF	2017-07-01	0	0	0	0	0	0	1.62973	0	0.101353	0	0	0	0	12.519	0	1.01239	0	0	79.1898	0	0	0	0	0.757921	0	0.0586639	0	0	0	0	0	0	0	0.0567855	0	0	0.219399	0	0.0110462	0.113826	2.49498	0
108	8	N	5	4	B.1.5	MF	2017-07-03	0.074099	0	0.272563	0	0	0	0.104432	0	0.0204493	1.30437	0	0.159128	0	0.00869763	0	0	0	1.90061	0	45.9636	0	0	0.199607	0.240708	0	2.42639	0	0	0	0	0.0173589	0	0	0.0790866	0	0.427327	26.4178	0.0260411	0.0462227	0.648624	5.39156	0
110	-1	F	2	4	B.1.5	MF	2017-07-21	0	0	0.189336	0.00553399	16.2859	0	0	0	1.50998	0	0	0.240801	0	0	0	0	0	0.0129828	0.16272	26.9905	0	0.00712288	0	0.112807	0.522239	0	7.10042	0	0	0	0.000888836	0.282464	0	1.74228	0	7.45103	13.9101	0	0	0.704145	5.46211	0
111	-16	N	5	955	B.1.6	MF	2016-04-04	0.181101	0	0	0.201648	0	0.638202	0	0	1.46764	0	0	0	3.89528	0	0	1.12197	0	0	86.3862	0.343797	0	0	0	1.00297	0	0	0.0884204	0	0	0.0974921	0	0	0	0.0738072	0	0.548677	0	0.0325671	1.53962	0	2.01635	0
113	-10	N	1	955	B.1.6	MF	2016-04-10	19.3575	0	0	0	0	1.0009	0	0	0.00666511	0	0.119872	0	0.266079	0	0	0.0727529	0	0	44.024	0	0	0	0	0.185258	0	0.607955	2.51802	0	0	0	0	0	0	0.124142	0.58249	19.1465	6.46349	0	0	1.47357	1.08102	0
114	-5	PRE	2	955	B.1.6	MF	2016-04-15	0	0	0	0	0.103409	0.277873	0	0	0	0	0.189471	0	0	0	0	0.250526	0	0	59.3464	0	0	0	0	0.154458	0.794937	0	4.7754	0	0	0	0	0	0	0.161517	0	6.2321	16.3193	0.45055	0	1.14761	4.71127	0
115	-3	F	2	955	B.1.6	MF	2016-04-17	4.57807	0	0	0	0	0.101836	0	0	0.00770737	0	1.0909	0	0	0	0	0.157828	0	0	35.631	0	0	0	0	0.259451	3.30232	0	12.1732	0	0	0	0	9.28107	0	0.125371	0	18.8475	5.0087	0.382341	0	0.66966	4.02567	0
116	7	N	4	955	B.1.6	MF	2016-04-29	1.22908	0	0	0	0.0524277	0.988451	0	0	0.00537735	0	0	0	0.291719	0	0	0.914114	0	0	30.3308	0	0	0	0	5.81274	0.614429	0.0741474	7.06723	0	0	0	0	1.22832	0	0.177318	0	35.6048	6.31446	0	0	0.788221	3.41677	0
117	-24	N	1	955	B.1.6	MF	2017-05-13	0	0	0	0	0	14.9942	0	0	3.91094	0	0	0	28.6685	0	0	0	0	0	47.9482	0	0	0	0	0	0	0	0	0	0	0	0	0	0	0	0	0	0	0	4.47814	0	0	0
118	-22	N	1	955	B.1.6	MF	2017-05-15	0	0	0	0	0	2.04012	0	0	0	0	0	0	0	0	0	0	0	0	45.6971	0	0	0	0	0	0	0	2.33329	0	0	0	0	0	0	0	0	32.0104	10.8332	0	0	1.73088	4.14619	0
119	-17	N	1	955	B.1.6	MF	2017-05-20	4.72515	0	5.96711	0	1.65127	0	0	0	0	0	0	0	0	0	4.19752	0	0	0	0	26.4989	1.2919	1.04794	0	0	4.05627	0	2.85649	0	0	0	0	0	0	0	0	4.70709	7.32403	0	0.710162	2.49039	7.96248	0
120	-15	N	1	955	B.1.6	MF	2017-05-22	2.44154	0	0	0	0	0	17.798	0	0	0	2.45581	0	0	0	4.49478	0	0	0	0	32.0901	0	0	0	0	0	0	0	0	0	0	0	0	0	0	0	1.07319	0	0	0	4.94358	0	0
121	-10	N	2	955	B.1.6	MF	2017-05-27	0	0	0	0	0	0	0	0	0	0	1.21049	0	0	0	8.43362	0	0	0	0	0	0	0	0	0	0	0	0	0	0	0	0	5.9199	0	0	0	2.06082	0	0	1.69617	10.536	22.6556	0
122	-8	PRE	2	955	B.1.6	MF	2017-05-29	0	0	0	0	0	0	0	0	0	0	0	0	2.75629	0	0	0	0	0	0	0	0	0	0	0	0	0	0	0	0	0	0	2.19958	0	0	0	0	21.8539	0	0	9.86196	20.8484	0
123	-1	F	2	955	B.1.6	MF	2017-06-05	0	0	0	0	0	0	0	0	0	0	0	0	0	1.506	0	0	0	0	53.445	0	0	0	0	0	0	0	0	0	0	0	0	0	0	0	0	0.797373	26.686	0	0	2.91967	6.79343	0
124	9	N	4	955	B.1.6	MF	2017-06-17	0	0	8.25873	0	0	0	0	0	0	0	0	0	7.11633	0	0	0	0	0	0	0	0	0	0	0	0	0	0	0	0	0	0	0	0	0	0	0	0	0	0	12.4374	24.9062	0
125	11	N	4	955	B.1.6	MF	2017-06-19	0	0	0	0	3.85185	0	0	0	0	0	0	0	0	3.50864	0	0	0	3.96687	0	61.2309	0	0	0	1.83176	0	0	0	0	0	0	0	0	0	0	0	0	21.8648	0	0	1.03204	2.71312	0
126	16	N	5	955	B.1.6	MF	2017-06-24	0	0	0	3.15097	0	0	0	0	2.50726	0	0	0	0	1.38658	0	0	0	0	0	33.9795	0	0	0	0	0	0	3.58954	0	0	0	0	0	0	0	0	0.894796	0	19.3082	0	4.12882	8.17178	0
127	18	N	5	955	B.1.6	MF	2017-06-26	0	0	0	13.2416	0	0	0	0	0	0	0	0	1.80788	0	0	0	0	0	0	39.6217	0	0	0	0	0	0	4.12829	0	0	0	0	0	0	1.36355	0	5.2751	15.2799	0	0	3.67605	7.82138	0
129	-8	PRE	1	955	B.1.6	MF	2017-07-03	0	0	1.65578	0	0	0	0	0	0	0	0	0	0	0	0	0	0	0	0	40.6358	0	0	0	0	0	0	2.96099	0	0	0	0	0	0	0.967625	0	2.74893	0	25.4673	0	3.8424	7.79126	0
130	-3	F	2	955	B.1.6	MF	2017-07-08	0	0	0.51329	0	0	0	0	0	0	0	0	0	1.37382	0	0	0	0	0	0	48.787	0	0	0	0	1.25721	0	1.80858	0	0	0	0	0	0	0	0	4.72837	0	27.2089	0	2.88304	6.50468	0
131	-14	N	5	986	B.1.4	MF	2017-04-04	0	0	0	20.4153	0	0.714363	0	0	0.0146466	0.0936169	0	0.00743855	0	0.0511824	0	0	0	0	0	22.108	0.011547	0.103954	0	2.22955	0	0.0293805	1.99277	0	0.183625	0.0252983	0.0276383	0	0	0.149177	0	43.6469	0.727114	0.0217732	0.06859	0.281002	2.32158	0
132	-10	N	1	986	B.1.4	MF	2017-04-08	0	0.114835	0	0	0.439665	0.140933	0	0.0486218	0.0177219	0.0186472	0	0	0	0.705122	0.162632	0	0	0.89641	0	30.7298	0.300294	0.159911	0	0.335436	0.113025	0	8.74411	0.0282634	0.228966	0	0.0227241	0	0.0041615	0.107025	0.0379332	37.1361	11.9347	0.0285393	0	0.0478952	1.98388	0
133	-8	PRE	2	986	B.1.4	MF	2017-04-10	0	0	0	1.89268	0.495288	1.16871	0	0	0.0238476	0.157042	0	0	0	0.00451204	0.0687223	0	0	0.803268	0	40.2351	0.0101283	0.0336373	0	4.06181	0	0	2.54714	0.0189302	0.382275	0.0244228	0.00257916	0	0.00328971	0.15378	0	30.9343	7.12318	0.0105547	0.0363273	0.58332	0.319385	0
134	-7	PRE	2	986	B.1.4	MF	2017-04-11	0	0.0043798	0	0	0	0.483183	0	8.17411	0	0.0516838	0	0	0	0.0765306	0	0	0	0.0684367	0.00330183	22.9159	0	0.00812884	0	0.565282	0	0	6.45638	0	1.15405	0.0414144	0.00370678	0	0.0245913	0.129145	0	46.6347	2.74867	0.124577	0	0	1.51652	0
135	-3	F	3	986	B.1.4	MF	2017-04-15	0	0.0185845	0	0	0.0537586	0.0703125	0	10.55	0	0	0	0	0	0.0517987	0	0	0	0.0190048	0.00590894	23.3889	0.11742	0.11705	0	0.0306562	0.0613151	0	20.1939	0	0.346154	0	0.0566756	0	0.33861	0.109487	0	38.775	0.879678	0.0109583	0.00330461	0.12251	1.50246	0.0251166
136	-1	F	3	986	B.1.4	MF	2017-04-17	0	0.756987	0	0.0295499	23.1174	0.265051	0	0	0.0469924	0.0464307	0	0	0	0	0.0827366	0	0	0	0	55.5123	0.460756	0.0192687	0	0.0792422	0	0	0.107747	0.0272306	0	0.014675	0.514061	0	0.00630227	0.332931	0	11.0062	1.0571	0.0419031	0	0.156805	3.31708	0.0564332
137	4	POST	4	986	B.1.4	MF	2017-04-24	0	0.149923	0	0	0.480761	0.324075	0	0.269397	0	0.0188901	0	0.290795	0	0	0.269441	0	0	0.0164474	0.00864959	10.1811	1.73817	1.91349	0	0.259058	0.749116	0	6.764	0.0466465	0.0546542	0.067089	0	0.180129	0.328385	2.54797	0	19.4797	9.03826	0.0594784	0.675878	0.658692	6.11014	0.032979
138	9	N	5	986	B.1.4	MF	2017-04-29	0	0.279058	0	0	0	0.656232	0	0	0.0381789	0.0710986	0.0075132	0	0	0.0228425	0.0494833	0	0	0.0244881	0.00116677	17.4386	0.00683858	0.0834939	0	0.786318	0	0	4.18803	0	0.0729929	0.0172417	0.00709137	0	0	0.174549	0	24.9492	0	0.0437005	15.4286	0.66354	5.78799	0
139	-14	N	1	986	B.1.4	MF	2017-06-05	0.781804	0	0	0.011215	0	0	0	0	0.144127	0.00227266	0	0	0	0.0305774	0	0	0	0	0	21.7285	0	0.0182808	0.0416593	0.382971	0	0	1.98811	0	0	0.0240346	0.00196438	0	0	0.0986848	0	33.186	12.2595	0.0186185	0.0662424	1.14114	6.91032	0
140	-7	PRE	2	986	B.1.4	MF	2017-06-12	0	0.126112	0	0	0	0.0868916	0	0	0.0900109	0.0148017	0	0	0	0.187918	0.00687287	0	0	0	0	0.0093273	39.8543	0.0275709	0	0.263745	0.0797373	0	17.2265	0.0392337	0	0.0131214	0.0127421	0	0	0.216052	0	5.14676	0	0.868195	0.022755	1.0236	9.68159	0.0514131
141	3	POST	4	986	B.1.4	MF	2017-06-24	0	0.256868	0	0.251436	0	0.012271	0	0	12.3353	0.214162	0	0	0	0	0.964015	0	0	0.00361178	0	0.783377	0	0	0.0204245	1.0924	0.319951	0	7.40791	0	0	0.011955	0	0.0117903	0	0.211549	0	11.0933	0	19.1053	0	1.92025	12.71	0
142	11	N	5	986	B.1.4	MF	2017-07-01	0	0.0478143	0	0.963944	0.0157583	0.0652167	0.365199	0	0.023447	0.0323631	0	0	0.163489	0.0171692	0.0564719	0	0.236117	0	0	25.7734	0	0.034949	0	5.05355	0.0442632	0	3.26853	0	0	0.00806901	0.00560608	0	0	0.127201	0	15.147	0	17.8242	0.058143	0.365298	5.47491	0
143	13	N	5	986	B.1.4	MF	2017-07-03	0.142086	0.0454104	0	0	0.0242967	0	0	0	0.0841132	0.0426612	0.473877	0	0	0.170331	0	0	0	0	0	28.9628	0	0.0682241	0.0334752	19.8998	0.062434	0.206931	2.83138	0	0	0.00901092	0.00791044	0	0	0.0341156	0.0326444	6.04152	0	17.4487	0.108453	1.42261	4.90878	0.0126887
146	-6	PRE	2	986	B.1.4	MF	2017-07-15	0	0.0716977	0	0	0.31936	0.00662189	0	0	0.0273887	0.00674886	0	0.246769	0	0	0.202953	0	0	0	0	38.619	0	0.00818046	0	0.0692216	2.24378	0	22.5912	0	0	0	0.0230849	0	1.19648	0.170869	0	4.09072	0	0.127898	0	0.899293	5.93993	0
147	-5	PRE	2	986	B.1.4	MF	2017-07-16	0	0.282567	0	0.0111726	0.0176542	0	2.74613	0	0.0482522	0	0	0	0	0.0363756	0	0.0056376	0.0883851	0	0	33.6227	0	0	0	0.0428558	0	0	2.76546	0	0	0	0.00645577	0	0.000919376	0.122178	0	15.062	0	21.4444	0	1.92847	5.41357	0.00663379
148	-4	PRE	2	986	B.1.4	MF	2017-07-17	0.0255875	0.381161	0	0.00500963	0	0.0327834	0	0	0.0539647	0.170299	0	0.0339448	0	0	0.293588	0	0	0	0	53.0418	1.3415	0.364091	0	0.0405002	0.154277	0	1.38916	0	0	0	0.00345562	0	0	0.116365	0	8.90825	0	25.4892	0.016693	0	3.18488	0
149	-3	F	3	986	B.1.4	MF	2017-07-18	0	0.421115	0	0	0	6.31308	0	0	0.0486013	0.0238121	0	0	0.00165682	0	0	0	0.147065	0	0	54.1381	1.23914	0	0	0.0776617	0	0	0.07069	0	0	0	0.0211873	0	0.00847517	0.315461	0	1.36127	0	9.81628	0	1.2338	9.1244	0.0457641
150	0	F	3	986	B.1.4	MF	2017-07-21	0	0.20493	0	0	0	0	0	0.623165	0.0585007	0.000751726	0	0	0	0.493328	0	0.00729462	0	0	0	41.2118	0.0808606	0.0463893	0.0153106	0.101836	0	0	0.991003	0	0	0	0.00345909	0	0.0187735	0.137709	0	12.3333	0	26.6512	0.0429638	1.65126	4.38548	0
151	8	N	4	1128	B.1.5	MF	2016-04-04	0	0	1.50318	0	0	0.190884	0	0	0.00939868	0	0	0.155377	0	0	0.0290142	0	0	0	0.0106404	43.6869	0	0	0	0.118722	0	0	0.977484	0	0	0	0	0.0349913	0	0.0929017	0	3.09235	24.1307	0	0	2.74708	7.3208	0
152	12	N	5	1128	B.1.5	MF	2016-04-08	0	0	0.197839	0.0215971	0.0149024	1.77443	0	0	0.0845687	0	0	0.643615	0	0	0.0744296	0	0	0	0	49.1102	0	0	0	3.32433	1.37028	0.134426	0.885468	0	0	0.00694524	0	0	0	0.196805	0.0591365	4.86282	27.0012	0.0541032	0.067542	1.2751	3.89141	0
153	14	N	5	1128	B.1.5	MF	2016-04-10	0	0	0.0555919	0.0510776	0	2.97222	0	0	0.330428	0	0	0.0904712	0	0	0.169044	0	0	0	0	52.9404	0	0.383415	0.0576861	0.500328	0	0	0.496857	0	0	0.0302067	0	0	0	0.155722	0	5.69443	21.8286	0.0451027	0.133159	0.301574	4.99915	0
155	-4	PRE	1	1128	B.1.5	MF	2016-04-17	0	0	0.0880393	0	0	0.47266	0	0	0.051355	0	0	0	0	0	0.345808	0	0	0	0	53.8072	0	0	0	0.125479	0	0	0.395032	0	0	0	0	0	0	0.0939315	0	6.3429	20.0243	0.0400333	0.0547263	0.362956	7.37675	0
156	3	POST	3	1128	B.1.5	MF	2016-04-24	0	0	33.057	0	0.392796	0.0268861	0	0	0.00698478	0	0	0	0	0	0	0	0	0	0.0040519	36.2457	0	0	0	0.14966	0	0	0.171934	0	0	0.123636	0	6.79294	0	0.508409	0	0.0361209	3.79465	0	0	3.35266	7.76755	0
157	22	N	5	1128	B.1.5	MF	2017-05-13	0	0	0	0.0402234	0.0346717	1.13362	0	0	0.0764655	0.323937	0	0	0	0.709757	0	0	0.378832	0	0	49.0316	0	0	0.061574	2.24633	0	0.215016	5.67331	0	0	0.00381257	0	0.0123448	0	0.0844122	0.1059	11.2136	17.3707	0.00609717	0.0131309	1.51267	4.26277	0
158	24	N	5	1128	B.1.5	MF	2017-05-15	0	0	0	0.0944402	0	6.29687	0	0.0806051	0.808826	0.76092	0	0	0	3.08196	0	0	0	0	0	68.3297	0	0	0	0.978133	0	0	0.375551	0	0	0.0389582	0	0	0	0.215124	0	2.13529	9.36884	0.154201	0.380242	1.08495	2.95133	0
160	-15	N	1	1128	B.1.5	MF	2017-06-19	0	0	1.61599	0.0175889	0	0.428042	0	0	0.199397	0	0	0	0	1.18276	0.0688188	0	0	0.794966	0	60.8916	0	0	0	9.92502	0.400448	0.55075	0.167144	0	0	0.0131042	0	0	0	0.189575	0.184781	1.17691	16.4597	0	0.0653207	0.539503	1.76578	0
161	-10	N	2	1128	B.1.5	MF	2017-06-24	0	0	1.53221	0	0.178884	16.9014	0	0	0.0240253	0	0	1.4745	0	0	0	0	0	0.0704693	0.0119355	40.5498	0	0	0	0.404475	0.275444	0	9.0754	0	0	0	0	10.1257	0	1.10077	0	1.46073	3.75583	0	0	0.890801	4.89523	0
162	-3	F	3	1128	B.1.5	MF	2017-07-01	0	0	23.1555	0	0.486103	0.340038	0	0	0.0284853	0	2.16	0	0	0	0	0	0.023287	0	0.0585352	32.6326	0	0	0	0.221186	0.295753	0	16.9992	0	0	0	0	12.1226	0	0.45758	0	0.619573	0.200822	0.15825	0	0.0408207	4.3853	0.0315878
163	2	POST	4	1128	B.1.5	MF	2017-07-08	0	0	1.87319	0	0	1.26961	0	0	0.0155675	0	0	0	0	5.10166	0	17.9533	0	0.0514176	0.295388	22.7082	0	1.41368	0	28.0581	0	0	3.07683	0	0	0	0.360698	0	0	0.990005	0	5.99659	7.00827	0.566633	0.0124801	0.0656226	1.2685	0
164	11	N	5	1128	B.1.5	MF	2017-07-17	0	0	0.304212	0	3.26046	0	0	0	0	0.0797544	0	0	0	3.31107	0	0	0	4.53627	0.0736079	44.0968	0	0.142424	0	1.61416	0.277488	0.136604	9.63079	0.0201394	0	0	0.0604681	0	0	0.1061	0.0963754	1.63192	24.3371	0	0	0.291604	3.05555	0.0177943
[truncated: 32 more columns]

## Sheet: Figures S2-S4
Figure S2. Box plot showing the amount of each compound for each fertile phases in each individual baboon.
FigureS3. Predictions of the percentage abundance for the 15 selected compounds, by using estimates of the fixed effects from GLMMs

## Sheet: Tables S1 and S2. Assumptions
Tables S1 and S2. Tests of normality and equality of variances when the data is divided by group type (FF and MF). Significant results are bolded.
Tests of Normality					Test of Homogeneity of Variance
Group Type	Shapiro-Wilk					Levene Statistic	df1	df2	Sig.
	Statistic	df	Sig.		Total Odor	3.52911	1	28	0.070749
Total Odor	0.837549	16	0.00898287		Simpson's D	6.27685	1	28	0.0183237
	0.879106	14	0.0564371		Shannon's H	0.133514	1	28	0.717562
Simpson's D	0.933603	16	0.277863		Richness	18.7961	1	28	0.000169954
	0.9718	14	0.899776		* Calculated based on the mean
Shannon's H	0.860927	16	0.0198093
	0.950668	14	0.571119
Richness	0.95742	16	0.61531
	0.938132	14	0.394912
*. This is a lower bound of the true significance.
a. Lilliefors Significance Correction

## Sheet: Tables S3-S4. Assumptions
Tables S3-S4. Tests of normality and equality of variances when the data is divided by fertility phase (fertile vs. nonfertile). For Total Odor, Simpson's D, Shannon's H, and Richness, the data from both the FF and MF females are included. MDS1 and MDS2 includes only data from the MF females. Significant results are bolded.
Tests of Normality						Test of Homogeneity of Variance
FertilePhase		Shapiro-Wilk					Levene Statistic	df1	df2	Sig.
		Statistic	df	Sig.		Total Odor	16.4347	1	28	0.000363533
Total Odor	Fertile	0.957883	15	0.655672		Simpson's D	2.0149	1	28	0.166799
	Nonfertile	0.862923	15	0.0266004		Shannon's H	3.45247	1	28	0.0737014
Simpson's D	Fertile	0.867364	15	0.0308705		Richness	0.246573	1	28	0.623375
	Nonfertile	0.97511	15	0.925194		MDS1	0.0117394	1	12	0.91551
Shannon's H	Fertile	0.952126	15	0.558538		MDS2	4.27502	1	12	0.0609449
	Nonfertile	0.969583	15	0.851828		* Calculated based on the mean
Richness	Fertile	0.838629	15	0.0120357
	Nonfertile	0.884444	15	0.0552983
MDS1	Fertile	0.857625	7	0.144135
	Nonfertile	0.657685	7	0.00125719
MDS2	Fertile	0.884524	7	0.247299
	Nonfertile	0.976423	7	0.940442
*. This is a lower bound of the true significance.
a. Lilliefors Significance Correction

## Sheet: Table S5. Mann Whitney FF vs MF
Table S5. Mann Whitney U tests showed that the odor of the MF and FF subjects differed significantly in some variables. All tests were conducted on 8 cycles (one for each female). Bolded p-values are significant. *indicates a test which was not significant after a Bonferroni correction.
Evaluation of the differences between MF and FF subjects. Results from Mann Whitney U tests1 and pairwaise comparisons2.
	Mann Whitney U test (2 categories)				Pairwaise comparison (4 categories)
Variable	Nonfertile		Fertile		Pre-fertile		Fertile		Post-fertile		Non-fertile
	U	P value	U	P value	T	P value	T	P value	T	P value	T	P value
Total Odor	1	0.043	6	0.564	-1.71	0.349	-4.05	<0.001	-1.43	0.608	-2.46	0.056
Richness	0	0.021	0	0.02	-3.91	<0.001	-3.98	<0.001	-4.26	<0.001	-4.63	<0.001
Simpson’s D	3	0.149	2	0.083	-2.33	0.08	-1.15	1	-4.72	<0.001	-3.63	0.001
Shannon’s H	3	0.149	1	0.043*	-2.69	0.029*	-1.99	0.187	-4.34	<0.001	-4.6	<0.001
1 Tests conducted on 8 cycles (one for each female). 2 Tests conducted on the whole datasets after having fitted GLMMs using four categories for individual cycle
Bolded p-values are significant. *indicates a test which was not significant after a Bonferroni correction.

## Sheet: Table S6. Wilcoxon Fertility
Table S6. Wilcoxon Matched Pairs Tests tests showed that Total Odor showed a trend towards being greater in the fertile phase relative to the nonfertile phase. All tests were conducted with 4 MF cycles and 4 FF cycles (one per female).
Evaluation of the differences between fertile phase and non fertile phase. Results from Wilcoxon Matched Pairs tests1 and pairwaise comparisons2.
	Wilcoxon Matched Pairs test (2 categories)				Pairwaise comparison (4 categories)
					Pre-fertile vs Fertile				Pre-fertile vs Post-Fertile				Pre-fertile vs Non fertile				Fertile vs Post-fertile				Fertile vs Non fertile				Post-fertile vs Non fertile
Variable	FF		MF		FF		MF		FF		MF		FF		MF		FF		MF		FF		MF		FF		MF
	Z*	P	Z*	P	T	P value	T	P value	T	P value	T	P value	T	P value	T	P value	T	P value	T	P value	T	P value	T	P value	T	P value	T	P value
Total Odor	-1.826	0.068	-1.826	0.068	6.21	<0.001	7.7	<0.001	-0.31	1	-0.018	1	-0.17	1	-0.47	1	-6.09	<0.001	-7.16	<0.001	-6.82	<0.001	-7.96	<0.001	0.22	1	-0.29	1
Richness	-0.535	0.593	-0.368	0.713	-0.55	1	-0.6	1	-0.83	1	1.04	1	-1.65	0.588	0.09	1	-0.36	1	1.42	0.94	-1.1	1	0.74	1	-0.54	1	-1.07	1
Simpson’s D	-0.73	0.465	-0.365	0.715	0.43	1	-0.85	1	-0.33	1	3.39	0.004	-1.11	1	0.45	1	-0.76	1	3.76	0.001	-0.5	1	1.36	1	0.46	1	-3.41	0.004
Shannon’s H	-0.73	0.465	-0.73	0.465	0.17	1	-0.52	1	-0.87	1	1.92	0.326	0.05	1	-0.02	1	-1.08	1	2.2	0.165	-1.43	0.918	0.58	1	0.04	1	-2.14	0.195
1 Tests conducted with 4 MF cycles and 4 FF cycles (one per female). 2 Tests conducted on the whole datasets after having fitted GLMMs using four categories for individual cycle
Bolded p-values are significant. *Based on negative ranks

## Sheet: Table S7. Pairwaise Compounds
Table S7. Evaluation of the differences between fertile and non fertile phases. Results from pairwaise comparisons1.
		Pairwaise comparison (4 categories)
Variable	MF /FF	between …	and …	T	P value
Unknown 05+Unknown 07	MF	Pre-fertile	Fertile	0.28	1
Unknown 05+Unknown 07	MF	Pre-fertile	Post-fertile	-2.17	0.18
Unknown 05+Unknown 07	MF	Fertile	Post-fertile	-2.28	0.14
Unknown 05+Unknown 07	MF	Post-fertile	Non fertile	2.56	0.06
Unknown 05+Unknown 07	MF	Pre-fertile	Non fertile	0.2	1
Unknown 05+Unknown 07	MF	Fertile	Non fertile	-0.15	1
Unknown 05+Unknown 07	FF	Pre-fertile	Fertile	-0.89	1
Unknown 05+Unknown 07	FF	Pre-fertile	Post-fertile	1.07	1
Unknown 05+Unknown 07	FF	Fertile	Post-fertile	1.99	0.28
Unknown 05+Unknown 07	FF	Fertile	Non fertile	1.09	1
Unknown 05+Unknown 07	FF	Pre-fertile	Non fertile	-0.05	1
Unknown 05+Unknown 07	FF	Post-fertile	Non fertile	-1.36	1
Unknown 07	MF	Pre-fertile	Fertile	0.6	1
Unknown 07	MF	Fertile	Post-fertile	-2.74	0.04*
Unknown 07	MF	Pre-fertile	Post-fertile	-2.45	0.09
Unknown 07	MF	Post-fertile	Non fertile	2.15	0.19
Unknown 07	MF	Pre-fertile	Non fertile	-0.81	1
Unknown 07	MF	Fertile	Non fertile	-1.36	1
Unknown 07	FF	Pre-fertile	Fertile	-0.22	1
Unknown 07	FF	Pre-fertile	Post-fertile	0.04	1
Unknown 07	FF	Fertile	Post-fertile	0.21	1
Unknown 07	FF	Fertile	Non fertile	0.23	1
Unknown 07	FF	Pre-fertile	Non fertile	-0.06	1
Unknown 07	FF	Post-fertile	Non fertile	-0.09	1
Benzaldehyde	MF	Pre-fertile	Fertile	-0.15	1
Benzaldehyde	MF	Fertile	Post-fertile	1.74	0.49
Benzaldehyde	MF	Pre-fertile	Post-fertile	1.76	0.47
Benzaldehyde	MF	Fertile	Non fertile	0.77	1
Benzaldehyde	MF	Pre-fertile	Non fertile	0.7	1
Benzaldehyde	MF	Post-fertile	Non fertile	-1.46	0.87
Benzaldehyde	FF	Pre-fertile	Fertile	0.52	1
Benzaldehyde	FF	Pre-fertile	Post-fertile	0.54	1
Benzaldehyde	FF	Fertile	Post-fertile	0.05	1
Benzaldehyde	FF	Pre-fertile	Non fertile	0.86	1
Benzaldehyde	FF	Fertile	Non fertile	0.45	1
Benzaldehyde	FF	Post-fertile	Non fertile	0.36	1
Compound M	MF	Pre-fertile	Fertile	0.86	1
Compound M	MF	Pre-fertile	Post-fertile	-0.45	1
Compound M	MF	Fertile	Post-fertile	-1.08	1
Compound M	MF	Fertile	Non fertile	-2.32	0.12
Compound M	MF	Pre-fertile	Non fertile	-1.5	0.81
Compound M	MF	Post-fertile	Non fertile	-0.52	1
Compound M	FF	Pre-fertile	Fertile	0.42	1
Compound M	FF	Fertile	Post-fertile	-0.37	1
Compound M	FF	Pre-fertile	Post-fertile	0.24	1
Compound M	FF	Fertile	Non fertile	0.32	1
Compound M	FF	Pre-fertile	Non fertile	0.63	1
Compound M	FF	Post-fertile	Non fertile	0.81	1
Compound 04	MF	Pre-fertile	Fertile	-0.42	1
Compound 04	MF	Fertile	Post-fertile	-0.25	1
Compound 04	MF	Pre-fertile	Post-fertile	-0.58	1
Compound 04	MF	Post-fertile	Non fertile	1.36	1
Compound 04	MF	Fertile	Non fertile	1.47	0.85
Compound 04	MF	Pre-fertile	Non fertile	1.21	1
Compound 04	FF	Pre-fertile	Fertile	0.32	1
Compound 04	FF	Pre-fertile	Post-fertile	0.32	1
Compound 04	FF	Fertile	Post-fertile	-0.01	1
Compound 04	FF	Fertile	Non fertile	0.65	1
Compound 04	FF	Post-fertile	Non fertile	0.74	1
Compound 04	FF	Pre-fertile	Non fertile	0.94	1
Compound 05	MF	Pre-fertile	Fertile	-1.2	1
Compound 05	MF	Fertile	Post-fertile	0.55	1
Compound 05	MF	Pre-fertile	Post-fertile	-0.48	1
Compound 05	MF	Post-fertile	Non fertile	0.72	1
Compound 05	MF	Fertile	Non fertile	1.63	0.62
Compound 05	MF	Pre-fertile	Non fertile	0.19	1
Compound 05	FF	Pre-fertile	Fertile	-0.7	1
Compound 05	FF	Fertile	Post-fertile	-0.22	1
Compound 05	FF	Pre-fertile	Post-fertile	-0.77	1
Compound 05	FF	Pre-fertile	Non fertile	1.34	1
Compound 05	FF	Post-fertile	Non fertile	2.05	0.24
Compound 05	FF	Fertile	Non fertile	2.35	0.11
Benzoic acid, methyl ester	MF	Pre-fertile	Fertile	0.03	1
Benzoic acid, methyl ester	MF	Fertile	Post-fertile	-0.25	1
Benzoic acid, methyl ester	MF	Pre-fertile	Post-fertile	-0.25	1
Benzoic acid, methyl ester	MF	Pre-fertile	Non fertile	-0.8	1
Benzoic acid, methyl ester	MF	Post-fertile	Non fertile	-0.23	1
Benzoic acid, methyl ester	MF	Fertile	Non fertile	-0.71	1
Benzoic acid, methyl ester	FF	Pre-fertile	Fertile	-0.14	1
Benzoic acid, methyl ester	FF	Pre-fertile	Post-fertile	-0.15	1
Benzoic acid, methyl ester	FF	Fertile	Post-fertile	0.02	1
Benzoic acid, methyl ester	FF	Pre-fertile	Non fertile	0.16	1
Benzoic acid, methyl ester	FF	Fertile	Non fertile	0.3	1
Benzoic acid, methyl ester	FF	Post-fertile	Non fertile	0.37	1
Compound 06	MF	Pre-fertile	Fertile	-1.86	0.36
Compound 06	MF	Pre-fertile	Post-fertile	0.03	1
Compound 06	MF	Fertile	Post-fertile	1.04	1
Compound 06	MF	Post-fertile	Non fertile	-0.46	1
Compound 06	MF	Fertile	Non fertile	1.48	0.84
Compound 06	MF	Pre-fertile	Non fertile	-1.02	1
Compound 06	FF	Pre-fertile	Fertile	0.57	1
Compound 06	FF	Pre-fertile	Post-fertile	-0.49	1
Compound 06	FF	Fertile	Post-fertile	-0.84	1
Compound 06	FF	Pre-fertile	Non fertile	0.49	1
Compound 06	FF	Post-fertile	Non fertile	0.81	1
Compound 06	FF	Fertile	Non fertile	-0.21	1
Compound C	MF	Pre-fertile	Fertile	-1.57	0.7
Compound C	MF	Pre-fertile	Post-fertile	0.2	1
Compound C	MF	Fertile	Post-fertile	1.28	1
Compound C	MF	Pre-fertile	Non fertile	-1.09	1
Compound C	MF	Fertile	Non fertile	0.9	1
Compound C	MF	Post-fertile	Non fertile	-0.87	1
Compound C	FF	Pre-fertile	Fertile	-0.4	1
Compound C	FF	Pre-fertile	Post-fertile	-1.16	1
Compound C	FF	Fertile	Post-fertile	-0.77	1
Compound C	FF	Pre-fertile	Non fertile	-0.1	1
Compound C	FF	Post-fertile	Non fertile	1.23	1
Compound C	FF	Fertile	Non fertile	0.39	1
Contaminant 01	MF	Pre-fertile	Fertile	0.15	1
Contaminant 01	MF	Fertile	Post-fertile	-0.13	1
Contaminant 01	MF	Pre-fertile	Post-fertile	0	1
Contaminant 01	MF	Fertile	Non fertile	0.31	1
Contaminant 01	MF	Pre-fertile	Non fertile	0.6	1
Contaminant 01	MF	Post-fertile	Non fertile	0.48	1
Contaminant 01	FF	Pre-fertile	Fertile	0.69	1
Contaminant 01	FF	Fertile	Post-fertile	-1.37	1
Contaminant 01	FF	Pre-fertile	Post-fertile	-0.64	1
Contaminant 01	FF	Post-fertile	Non fertile	0.88	1
Contaminant 01	FF	Fertile	Non fertile	-0.84	1
Contaminant 01	FF	Pre-fertile	Non fertile	0.07	1
Compound 09	MF	Pre-fertile	Fertile	-0.7	1
Compound 09	MF	Fertile	Post-fertile	1.53	0.75
Compound 09	MF	Pre-fertile	Post-fertile	1.1	1
Compound 09	MF	Fertile	Non fertile	1.34	1
Compound 09	MF	Post-fertile	Non fertile	-0.8	1
Compound 09	MF	Pre-fertile	Non fertile	0.66	1
Compound 09	FF	Pre-fertile	Fertile	-2.24	0.15
Compound 09	FF	Pre-fertile	Post-fertile	-1.65	0.59
Compound 09	FF	Fertile	Post-fertile	-0.24	1
Compound 09	FF	Pre-fertile	Non fertile	-1.99	0.28
Compound 09	FF	Post-fertile	Non fertile	0.66	1
Compound 09	FF	Fertile	Non fertile	0.72	1
Caprolactam	MF	Pre-fertile	Fertile	-0.11	1
Caprolactam	MF	Fertile	Post-fertile	1.02	1
Caprolactam	MF	Pre-fertile	Post-fertile	0.95	1
Caprolactam	MF	Pre-fertile	Non fertile	0.16	1
Caprolactam	MF	Fertile	Non fertile	0.28	1
Caprolactam	MF	Post-fertile	Non fertile	-0.96	1
Caprolactam	FF	Pre-fertile	Fertile	-0.19	1
Caprolactam	FF	Fertile	Post-fertile	0.07	1
Caprolactam	FF	Pre-fertile	Post-fertile	-0.06	1
Caprolactam	FF	Post-fertile	Non fertile	1.23	1
Caprolactam	FF	Pre-fertile	Non fertile	1.7	0.53
Caprolactam	FF	Fertile	Non fertile	1.74	0.5
Compound 10	MF	Pre-fertile	Fertile	-2.16	0.18
Compound 10	MF	Fertile	Post-fertile	2.09	0.22
Compound 10	MF	Pre-fertile	Post-fertile	1.07	1
Compound 10	MF	Fertile	Non fertile	2.19	0.17
Compound 10	MF	Post-fertile	Non fertile	-1.34	1
Compound 10	MF	Pre-fertile	Non fertile	-0.6	1
Compound 10	FF	Pre-fertile	Fertile	-0.63	1
Compound 10	FF	Pre-fertile	Post-fertile	-0.95	1
Compound 10	FF	Fertile	Post-fertile	-0.45	1
Compound 10	FF	Post-fertile	Non fertile	0.62	1
Compound 10	FF	Pre-fertile	Non fertile	-0.67	1
Compound 10	FF	Fertile	Non fertile	0.13	1
Compound 11	MF	Pre-fertile	Fertile	-1.57	0.69
Compound 11	MF	Fertile	Post-fertile	0.86	1
Compound 11	MF	Pre-fertile	Post-fertile	-0.25	1
Compound 11	MF	Pre-fertile	Non fertile	-1.09	1
Compound 11	MF	Fertile	Non fertile	0.92	1
Compound 11	MF	Post-fertile	Non fertile	-0.37	1
Compound 11	FF	Pre-fertile	Fertile	0.25	1
Compound 11	FF	Pre-fertile	Post-fertile	-0.59	1
Compound 11	FF	Fertile	Post-fertile	-0.72	1
Compound 11	FF	Pre-fertile	Non fertile	0.15	1
Compound 11	FF	Fertile	Non fertile	-0.16	1
Compound 11	FF	Post-fertile	Non fertile	0.74	1
Compound 02	MF	Pre-fertile	Fertile	0.04	1
Compound 02	MF	Fertile	Post-fertile	0.55	1
Compound 02	MF	Pre-fertile	Post-fertile	0.6	1
Compound 02	MF	Pre-fertile	Non fertile	0.12	1
Compound 02	MF	Post-fertile	Non fertile	-0.59	1
Compound 02	MF	Fertile	Non fertile	0.06	1
Compound 02	FF	Pre-fertile	Fertile	0.57	1
Compound 02	FF	Fertile	Post-fertile	-0.18	1
Compound 02	FF	Pre-fertile	Post-fertile	0.25	1
Compound 02	FF	Post-fertile	Non fertile	1.87	0.37
Compound 02	FF	Pre-fertile	Non fertile	2.73	0.04*
Compound 02	FF	Fertile	Non fertile	2.37	0.11
1 Tests conducted on the whole datasets after having fitted the generalised linear mixed models for repeated measures
Bolded p-values are significant. *indicates a test which was not significant after a Bonferroni correction.
