# Supplementary material for: Olfactory signals and fertility in olive baboons
Source: Sci Rep. 2021 Apr 19;11:8506. doi: 10.1038/s41598-021-87893-6 (PMC8055877; doi:10.1038/s41598-021-87893-6)
Supplement: Supplementary file 2 — Supplementary Figure S2. [file 41598_2021_87893_MOESM2_ESM.zip]

Archive with 10 entries (10 files):
- Figures S2a-j/FigureS2a.pdf
- Figures S2a-j/FigureS2b.pdf
- Figures S2a-j/FigureS2c.pdf
- Figures S2a-j/FigureS2d.pdf
- Figures S2a-j/FigureS2e.pdf
- Figures S2a-j/FigureS2f.pdf
- Figures S2a-j/FigureS2g.pdf
- Figures S2a-j/FigureS2h.pdf
- Figures S2a-j/FigureS2i.pdf
- Figures S2a-j/FigureS2j.pdf
